# Supplementary material for: MitoNEET Protects HL-1 Cardiomyocytes from Oxidative Stress Mediated Apoptosis in an In Vitro Model of Hypoxia and Reoxygenation
Source: PLoS One. 2016 May 31;11(5):e0156054. doi: 10.1371/journal.pone.0156054 (PMC4887087; doi:10.1371/journal.pone.0156054)
Supplement: S1 Data — (XLSX) [file pone.0156054.s001.xlsx]

## Sheet: Fig 1A
clCasp-3/GAPDH/b-actin (% of H/R control)
ns K	ns H/R	mitoN-KD H/R
6	100	191
16	100	139
21	100	110
5	100	85
4	75	187
5	126	114
20	84	210
8	114	183
66	100	329
52	100	357
51	100	199

## Sheet: Fig 1B
LDH (% of H/R control)
ns_K	ns H/R	mitoN-KD H/R
11	131	72.3
14.6	138.4	86.3
18.5	90.6	68.7
9.3	83.1	111.2
17.7	89.6	129.8
15.9	116.8	176.5
23.3	102.5	155.4
9.8	112.1	65.5
12.5	62.8	53.4
13.6	73	65.8

## Sheet: Fig 1C
MitoN/GAPDH (% of H/R control)
H	mitoN pcDNA H/R
100	336.6
100	176.53
100	164.2
100	453
100	230

## Sheet: Fig 1D
clCasp-3/GAPDH (% of normoxic control)
H	mitoN pcDNA H/R
170	87
269	36
89.6	68.6
119.05	70.57
114.49	93.46
172	124
313	107

## Sheet: Fig 1E
clCasp-3/GAPDH/b-actin (% of H/R control)
ns H/R	mitoN H/R	ns H/R +Tiron	mitoN H/R +Tiron	ns H/R +GSH-MEE	mitoN H/R +GSH-MEE
100	191	80	60
100	139	22	92
100	110	39	50
75	85	113	33
126	187	44	29
84	114			10	60
114	210			7	2
114	183			9	11
100	329			51	49
100	357			2	4
100	199			11	3

## Sheet: Fig 2
ROS (arbitrary unit)
ns N	ns H	mitoN H	ns H/R	mitoN H/R	ns H/R +Tiron	mitoN H/R +Tiron	ns H/R +GSH-MEE	mitoN H/R +GSH-MEE
14	66	54	133	113	16	11	24	20
19	63	39	129	98	6	13	19	13
21	70	51	144	123	20	17	25	27
10	31	52	58	92	-9	10
33	59	38	95	73	4	0
18	61	70	99	102	10	-1
13	15	26	59	73			46	49
14	21	9	70	59			29	9
10	19	28	68	75			32	31
-2	31	34	64	70			35	32
9	49	26	85	58			23	26
7	50	45	92	80			33	36

## Sheet: Fig 3A
GSR activity (% of H/R control)
ns H/R	ns H/R +DMSO	ns H/R +2-AAPA
168.69	127.37	29.89
128.26	80.46	18.67
67.08	86.39	25.92
32.75	107.99	12.4
103.22	84.91	10.4

## Sheet: Fig 3B
clCasp-3/GAPDH (% of H/R control)
K_ns-siRNA	H/R_ns-siRNA	H/R_ns-siRNA+DMSO	H/R_ns-siRNA+2-AAPA
6	94	96	24
15	94	91	3
8	81	95	13
15	108	121	34
1	125	182	37

## Sheet: Fig 3C
TUNEL-positive nuclei (% of total)
Kontr.	H/R	H/R + 2-AAPA
0.46	7.67	1.22
0.22	3.6	1.94
1.17	3.44	3.22
0.81	3.07	2.26
0.93	3.16	1.84

## Sheet: Fig 4A
mitoNEET vs HPRT (2-DDCT)
ns K	ns H/R	ns H/R + 2-AAPA
0.93	0.76	2.31
0.68	0.76	1.09
0.96	0.83	3.54
1.08	0.76	0.28
0.94	1.9	0.2

[truncated: 9 more sheets: Fig 4B, Fig 5A, Fig 5B, Fig 5C, Fig 6, Fig S2A, Fig S2B, Fig S3, Fig S4]
